# Supplementary material for: Impact of oral probiotic Lactobacillus acidophilus vaccine strains on the immune response and gut microbiome of mice
Source: PLoS One. 2019 Dec 12;14(12):e0225842. doi: 10.1371/journal.pone.0225842 (PMC6907787; doi:10.1371/journal.pone.0225842)
Supplement: S3 Table — (CSV) [file pone.0225842.s016.csv]

Table S3: A comparison between observed and Random-Forest-predicted treatment classification per time and mouse (mouse.id). It is clear from this table that many misclassifications occur at time 0.
sample.id	treatment	mouse id	time	predicted.treatment
110	WT	1	0	IL1b
112	WT	1	4	WT
240	WT	1	6	WT
224	WT	1	8	WT
230	WT	1	10	WT
129	WT	2	0	WT
249	WT	2	4	WT
150	WT	2	6	WT
235	WT	2	8	WT
93	WT	2	10	WT
258	WT	3	0	FliC
255	WT	3	4	WT
234	WT	3	6	WT
65	WT	3	8	WT
245	WT	3	10	WT
15	WT	4	0	IL1b
229	WT	4	4	WT
22	WT	4	6	WT
130	WT	4	8	WT
218	WT	4	10	WT
10	WT	5	0	WT
23	WT	5	6	WT
72	WT	5	8	WT
117	WT	5	10	WT
29	WT	6	0	IL1b
109	WT	6	4	IL1b
35	WT	6	6	WT
172	WT	6	8	RB
241	WT	6	10	IL1b
57	MPER	1	0	MPER
276	MPER	1	4	MPER
113	MPER	1	6	MPER
87	MPER	1	8	MPER
175	MPER	1	10	MPER
153	MPER	2	0	MPER
58	MPER	2	2	MPER
111	MPER	2	4	MPER
76	MPER	2	6	MPER
148	MPER	2	8	MPER
116	MPER	2	10	MPER
161	MPER	3	0	IL1b
56	MPER	3	2	MPER
159	MPER	3	4	MPER
142	MPER	3	6	MPER
114	MPER	3	8	MPER
126	MPER	3	10	MPER
26	MPER	4	0	MPER
39	MPER	4	2	MPER
122	MPER	4	4	MPER
28	MPER	4	6	MPER
119	MPER	4	8	MPER
77	MPER	4	10	MPER
6	MPER	5	0	IL1b
52	MPER	5	2	IL1b
20	MPER	5	6	MPER
97	MPER	5	10	MPER
14	MPER	6	0	IL1b
41	MPER	6	2	IL1b
83	MPER	6	4	IL1b
7	MPER	6	6	WT
62	MPER	6	8	MPER
253	FliC	1	0	FliC
180	FliC	1	2	FliC
81	FliC	1	4	FliC
144	FliC	1	6	FliC
215	FliC	1	8	FliC
228	FliC	1	10	FliC
100	FliC	2	0	FliC
92	FliC	2	2	FliC
91	FliC	2	4	FliC
217	FliC	2	6	FliC
247	FliC	2	8	FliC
158	FliC	2	10	FliC
19	FliC	3	0	FliC
49	FliC	3	2	FliC
220	FliC	3	4	FliC
30	FliC	3	6	FliC
70	FliC	3	8	FliC
257	FliC	3	10	FliC
33	FliC	4	0	FliC
42.2	FliC	4	2	FliC
94	FliC	4	4	FliC
27	FliC	4	6	FliC
95	FliC	4	8	FliC
132	FliC	4	10	FliC
8	FliC	5	0	IL1b
46	FliC	5	2	MPER
11	FliC	5	6	MPER
78	FliC	5	8	IL1b
168	FliC	5	10	RB
105	FliC	6	0	FliC
237	FliC	6	2	FliC
59	FliC	6	4	FliC
272	FliC	6	6	FliC
279	FliC	6	8	FliC
123	FliC	6	10	FliC
248	IL1b	1	0	MPER
277	IL1b	1	2	WT
166	IL1b	1	4	NG
225	IL1b	1	6	IL1b
260	IL1b	1	8	IL1b
106	IL1b	1	10	IL1b
75	IL1b	2	0	MPER
115	IL1b	2	4	IL1b
223	IL1b	2	6	IL1b
239	IL1b	2	8	MPER
64	IL1b	2	10	IL1b
163	IL1b	3	0	IL1b
67	IL1b	3	2	IL1b
145	IL1b	3	4	IL1b
226	IL1b	3	6	IL1b
127	IL1b	3	8	IL1b
176	IL1b	3	10	IL1b
25	IL1b	4	0	IL1b
43	IL1b	4	2	IL1b
252	IL1b	4	4	IL1b
21	IL1b	4	6	IL1b
149	IL1b	4	8	IL1b
71	IL1b	4	10	IL1b
24	IL1b	5	0	MPER
40	IL1b	5	2	IL1b
154	IL1b	5	4	IL1b
34	IL1b	5	6	IL1b
82	IL1b	5	8	IL1b
232	IL1b	5	10	IL1b
32	IL1b	6	0	IL1b
44	IL1b	6	2	MPER
270	IL1b	6	4	IL1b
18	IL1b	6	6	IL1b
101	IL1b	6	8	MPER
157	IL1b	6	10	IL1b
133	RB	1	-1	MPER
74	RB	1	0	RB
61	RB	1	2	RB
152	RB	1	4	RB
167	RB	1	6	IL1b
222	RB	1	8	RB
278	RB	1	10	RB
120	RB	1	12	RB
179	RB	2	-1	FliC
66	RB	2	0	RB
147	RB	2	2	RB
55	RB	2	4	RB
219	RB	2	6	RB
63	RB	2	8	RB
146	RB	2	12	RB
233	RB	3	-1	FliC
89	RB	3	0	RB
254	RB	3	2	RB
162	RB	3	4	RB
156	RB	3	6	RB
231	RB	3	8	RB
96	RB	3	10	RB
80	RB	3	12	RB
79	RB	4	-1	FliC
143	RB	4	0	RB
221	RB	4	2	RB
244	RB	4	4	RB
171	RB	4	6	IL1b
125	RB	4	8	RB
73	RB	4	10	RB
251	RB	4	12	RB
238	RB	5	-1	FliC
165	RB	5	0	RB
88	RB	5	2	RB
102	RB	5	4	RB
121	RB	5	6	RB
164	RB	5	8	RB
174	RB	5	10	RB
128	RB	5	12	RB
271	NG	1	0	MPER
173	NG	1	2	IL1b
68	NG	1	4	IL1b
227	NG	1	6	NG
131	NG	1	8	NG
169	NG	1	10	NG
108	NG	2	2	NG
151	NG	2	4	NG
246	NG	2	6	NG
84	NG	2	8	NG
118	NG	2	10	NG
216	NG	3	0	IL1b
99	NG	3	2	NG
124	NG	3	4	NG
160	NG	3	6	NG
90	NG	3	8	NG
60	NG	3	10	MPER
31	NG	4	0	IL1b
48	NG	4	2	NG
107	NG	4	4	NG
12	NG	4	6	NG
98	NG	4	8	NG
155	NG	4	10	NG
13	NG	5	0	FliC
53	NG	5	2	NG
103	NG	5	4	NG
16	NG	5	6	NG
170	NG	5	8	NG
242	NG	5	10	NG
17	NG	6	0	NG
45	NG	6	2	NG
236	NG	6	4	NG
9	NG	6	6	NG
256	NG	6	8	NG
104	NG	6	10	NG
