# Supplementary material for: Impact of oral probiotic Lactobacillus acidophilus vaccine strains on the immune response and gut microbiome of mice
Source: PLoS One. 2019 Dec 12;14(12):e0225842. doi: 10.1371/journal.pone.0225842 (PMC6907787; doi:10.1371/journal.pone.0225842)
Supplement: S5 Table — (TXT) [file pone.0225842.s018.txt]

Table S5: Confusion Matrix and out of bag (OOB) error rate of Random Forest classification of the cecal samples. Numbers on the diagonal of the table correspond to correctly classified samples while the off diagonal numbers represent misclassified samples. Rate of misclassification per class (treatment) is captured in the “class.error” column.

Call:
 randomForest(x = x, y = y, ntree = 2000, mtry = 9, importance = TRUE) 
               Type of random forest: classification
                     Number of trees: 2000
No. of variables tried at each split: 9

        OOB estimate of  error rate: 20.59%
Confusion matrix:
     FliC IL1b MPER NG RB WT class.error
FliC    5    1    0  0  0  0   0.1666667
IL1b    0    5    1  0  0  0   0.1666667
MPER    0    1    3  1  0  1   0.5000000
NG      0    1    0  5  0  0   0.1666667
RB      0    0    0  0  4  0   0.0000000
WT      0    0    1  0  0  5   0.1666667
