# Supplementary material for: Impact of oral probiotic Lactobacillus acidophilus vaccine strains on the immune response and gut microbiome of mice
Source: PLoS One. 2019 Dec 12;14(12):e0225842. doi: 10.1371/journal.pone.0225842 (PMC6907787; doi:10.1371/journal.pone.0225842)
Supplement: S7 Table — (CSV) [file pone.0225842.s020.csv]

Table S7: Spearman correlation between total IgA and abundance of the 30 most impactful OTUs based on the random forest analysis.
	FliC	IL1b	MPER	NG	WT	FliC	IL1b	MPER	NG	WT	kingdom	phylum	class	order	family	genus
Otu0088	0.373595586	-0.203770683	NA	0.275893378	0.095768043	0.027057238	0.240350619	NA	0.108660845	0.621179257	Bacteria	Actinobacteria	Actinobacteria	Bifidobacteriales	Bifidobacteriaceae	Bifidobacterium
Otu0059	-0.137074787	-0.050942671	NA	0.036817817	0.186287676	0.432329823	0.771338702	NA	0.833685129	0.333260481	Bacteria	Firmicutes	Clostridia	Clostridiales	Lachnospiraceae	Lachnospiraceae_unclassified
Otu0149	-0.03899798	0.015985428	0.391124967	-0.234682394	0.195730407	0.823986428	0.92737961	0.026861047	0.17477574	0.308886419	Bacteria	Firmicutes	Clostridia	Clostridiales	Ruminococcaceae	Ruminiclostridium
Otu0097	-0.089041587	-0.068505834	0.226554861	-0.064950635	0.217321427	0.610991751	0.695777262	0.212438546	0.710868499	0.25745273	Bacteria	Firmicutes	Clostridia	Clostridiales	Lachnospiraceae	Tyzzerella
Otu0180	0.463245518	0.167863748	0.096498781	-0.367841731	-0.000312945	0.005070902	0.335100288	0.599312061	0.029704144	0.998714508	Bacteria	Firmicutes	Clostridia	Clostridiales	Clostridiales_vadinBB60_group	Clostridiales_vadinBB60_group_ge
Otu0136	0.016986839	NA	NA	NA	0.230927773	0.92284344	NA	NA	NA	0.228104473	Bacteria	Firmicutes	Bacilli	Lactobacillales	Streptococcaceae	Lactococcus
Otu0041	0.028653497	0.153512151	-0.011550096	0.198333217	-0.040404042	0.870208733	0.378619767	0.949973799	0.253398891	0.835153803	Bacteria	Firmicutes	Clostridia	Clostridiales	Lachnospiraceae	Lachnospiraceae_unclassified
Otu0102	-0.089199389	0.214374877	0.151359179	-0.174720364	0.224658211	0.610357382	0.216221831	0.408275932	0.315441906	0.241335081	Bacteria	Firmicutes	Clostridia	Clostridiales	Lachnospiraceae	Acetatifactor
Otu0170	-0.199814555	NA	NA	NA	0.401734708	0.24979844	NA	NA	NA	0.030758417	Bacteria	Firmicutes	Clostridia	Clostridiales	Lachnospiraceae	Lachnospiraceae_unclassified
Otu0006	0.070715508	-0.211363185	0.226692866	0.007005998	0.269253397	0.6864547	0.222898565	0.21215265	0.968138422	0.157821999	Bacteria	Firmicutes	Clostridia	Clostridiales	Lachnospiraceae	Lachnospiraceae_unclassified
Otu0046	0.068457852	NA	NA	0	0.441886538	0.695980192	NA	NA	1	0.016396336	Bacteria	Firmicutes	Clostridia	Clostridiales	Lachnospiraceae	Lachnospiraceae_UCG-001
Otu0172	0.008632199	-0.097944468	-0.088964474	-0.257759793	0.005427415	0.960748009	0.575648564	0.628245035	0.134930469	0.977708393	Bacteria	Firmicutes	Clostridia	Clostridiales	Ruminococcaceae	Anaerotruncus
Otu0022	0.115112453	-0.042857143	0.233293612	-0.094397759	-0.331362415	0.510232183	0.806475208	0.198785234	0.588327478	0.079098215	Bacteria	Firmicutes	Clostridia	Clostridiales	Lachnospiraceae	Lachnospiraceae_unclassified
Otu0179	-0.12949027	0.04765193	0.291689149	-0.02670158	0.022587698	0.458461288	0.785753757	0.1052662	0.878982943	0.907412794	Bacteria	Firmicutes	Clostridia	Clostridiales	Ruminococcaceae	Ruminococcaceae_UCG-014
Otu0115	-0.142817128	0.006029591	0.224701868	-0.008831573	0.2330458	0.41310583	0.972577078	0.216302857	0.959842146	0.223747168	Bacteria	Firmicutes	Clostridia	Clostridiales	Ruminococcaceae	Anaerotruncus
Otu0084	0.250596738	-0.204491968	0.24381302	0.020741368	-0.31487874	0.146503532	0.238654327	0.178709741	0.905858691	0.096169668	Bacteria	Firmicutes	Clostridia	Clostridiales	Lachnospiraceae	Marvinbryantia
Otu0233	NA	NA	NA	NA	0.38185452	NA	NA	NA	NA	0.040944537	Bacteria	Firmicutes	Clostridia	Clostridiales	Lachnospiraceae	Lachnospiraceae_unclassified
Otu0127	-0.233529755	NA	-0.301566622	0.428619172	0.203573147	0.176964401	NA	0.0934734	0.010199583	0.289511254	Bacteria	Firmicutes	Clostridia	Clostridiales	Lachnospiraceae	Lachnospiraceae_unclassified
Otu0044	0.347999727	0.160162564	0.490787425	0.028993627	0.214092147	0.040505928	0.358056318	0.004344061	0.868681316	0.264764947	Bacteria	Firmicutes	Clostridia	Clostridiales	Lachnospiraceae	Lachnoclostridium
Otu0167	-0.039477923	0.036540165	0.175936028	-0.241171221	0.36744951	0.821854734	0.834922064	0.335452706	0.162813494	0.049884743	Bacteria	Firmicutes	Clostridia	Clostridiales	Ruminococcaceae	Oscillibacter
Otu0042	-0.123327027	-0.111251173	0.054542121	0.041739618	0.26454349	0.480302258	0.524615005	0.766861921	0.811826404	0.165503507	Bacteria	Firmicutes	Clostridia	Clostridiales	Clostridiales_vadinBB60_group	Clostridiales_vadinBB60_group_ge
Otu0034	-0.0554855	0.248072941	-0.16397511	-0.082677806	0.130420266	0.751562899	0.150748794	0.369841722	0.636802257	0.500101526	Bacteria	Firmicutes	Clostridia	Clostridiales	Clostridiales_vadinBB60_group	Clostridiales_vadinBB60_group_ge
Otu0195	0.03259946	0.117297672	0.316485377	-0.194390844	0.255671371	0.852518444	0.502180603	0.077603581	0.263148209	0.180686504	Bacteria	Firmicutes	Clostridia	Clostridiales	Lachnospiraceae	Lachnospiraceae_unclassified
Otu0129	0.038294373	-0.015208063	0.151978806	0.113072537	0.141349699	0.827113774	0.930902463	0.406337213	0.517806045	0.464539057	Bacteria	Firmicutes	Clostridia	Clostridiales	Clostridiales_vadinBB60_group	Clostridiales_vadinBB60_group_ge
Otu0079	0.375430001	-0.031799398	0.097897109	0.236991387	-0.214409399	0.026255366	0.856099802	0.594005953	0.170449465	0.26404066	Bacteria	Firmicutes	Clostridia	Clostridiales	Lachnospiraceae	Lachnospiraceae_unclassified
Otu0004	-0.352277505	-0.025490196	-0.013382218	-0.12464986	-0.168247322	0.037942936	0.884436662	0.942050792	0.474075399	0.382974707	Bacteria	Bacteroidetes	Bacteroidia	Bacteroidales	Bacteroidales_S24-7_group	Bacteroidales_S24-7_group_ge
Otu0076	0.127075314	0.144468594	0.346231438	0.222798317	0.036964026	0.466955349	0.407667954	0.05223724	0.198280966	0.849022222	Bacteria	Firmicutes	Clostridia	Clostridiales	Lachnospiraceae	Lachnospiraceae_unclassified
Otu0164	0.14060803	0.318485232	0.327309489	0.072816668	0.074757009	0.420443516	0.062231707	0.067457196	0.677631937	0.699933281	Bacteria	Firmicutes	Clostridia	Clostridiales	Clostridiales_vadinBB60_group	Clostridiales_vadinBB60_group_ge
Otu0260	NA	-0.203770683	NA	-0.512008471	0.087562857	NA	0.240350619	NA	0.001665763	0.65150824	Bacteria	Firmicutes	Clostridia	Clostridiales	Clostridiales_vadinBB60_group	Clostridiales_vadinBB60_group_ge
Otu0003	0.190895774	-0.198618008	0.138101685	-0.069776517	0.076449822	0.271995138	0.252704035	0.450991952	0.69041082	0.693460502	Bacteria	Firmicutes	Clostridia	Clostridiales	Lachnospiraceae	Lachnospiraceae_NK4A136_group
