# Supplementary material for: Impact of oral probiotic Lactobacillus acidophilus vaccine strains on the immune response and gut microbiome of mice
Source: PLoS One. 2019 Dec 12;14(12):e0225842. doi: 10.1371/journal.pone.0225842 (PMC6907787; doi:10.1371/journal.pone.0225842)
Supplement: S8 Table — (CSV) [file pone.0225842.s021.csv]

Table S8: Spearman correlation between MPER-specific IgA and abundance of the 30 most impactful OTUs based on the random forest analysis.
	FliC	IL1b	MPER	WT	FliC	IL1b	MPER	WT
Otu0088	NA	0.113993669	NA	-0.111296461	NA	0.555997709	NA	0.613159478
Otu0059	0.220742377	0.113993669	NA	-0.016114458	0.299950661	0.555997709	NA	0.941824497
Otu0149	-0.153519101	-0.310526976	0.380674342	-0.176995451	0.473867495	0.101108999	0.055041647	0.419141161
Otu0097	0.027952696	0.088739473	0.198720989	0.081138566	0.89683998	0.647124074	0.330453907	0.712847578
Otu0180	0.046142957	-0.008115136	-0.157348851	-0.125070826	0.830469499	0.966674378	0.442685404	0.56962132
Otu0136	-0.106268785	NA	NA	-0.065727164	0.621150831	NA	NA	0.765733614
Otu0041	0.219696202	0.013122522	0.189459029	0.225044122	0.30230531	0.946134908	0.353938223	0.301882113
Otu0102	0.012281926	0.246408438	-0.179661673	0	0.954578017	0.197551872	0.3798239	1
Otu0170	-0.04160453	NA	NA	0.065676298	0.846941573	NA	NA	0.765909998
Otu0006	0.40028402	0.184861472	0.084641621	0.328381491	0.052596324	0.337040863	0.680997501	0.126060529
Otu0046	-0.31069029	NA	NA	0.097268325	0.139497132	NA	NA	0.658838078
Otu0172	0.012281926	-0.068312893	-0.043549999	-0.096566891	0.954578017	0.724758728	0.832699306	0.661155107
Otu0022	-0.034373363	0.109110693	0.437678704	0	0.87331313	0.573149152	0.025342412	1
Otu0179	0.317759962	0.039153964	-0.014191721	-0.045454545	0.130246954	0.840188125	0.945142309	0.836836496
Otu0115	0.156282681	0.14269272	0.413724986	0.064377927	0.4658468	0.46026276	0.035638638	0.770416055
Otu0084	0.246912863	-0.174874688	0.224326798	0.298247363	0.244761955	0.364235363	0.270589322	0.166886561
Otu0233	NA	NA	NA	-0.260828703	NA	NA	NA	0.229333315
Otu0127	0.033066725	NA	-0.119845824	-0.065727164	0.878093171	NA	0.55979226	0.765733614
Otu0044	0.193308111	0.043405482	0.471122917	0.144671221	0.365446422	0.82309272	0.015125213	0.510149101
Otu0167	0.012281926	0.000553756	0.360043748	0.177391267	0.954578017	0.997725322	0.070805529	0.418084932
Otu0042	0.322390599	-0.008131733	-0.205046041	0	0.124433114	0.966606258	0.314972873	1
Otu0034	0.155226409	-0.132744673	-0.096172942	0.193807227	0.468904091	0.492426193	0.640245357	0.375575748
Otu0195	-0.153519101	0.060996286	0.233634128	0.032260984	0.473867495	0.753278677	0.250679561	0.883820582
Otu0129	-0.06989733	-0.113630408	0.092475182	-0.218462914	0.745527084	0.557265482	0.653210096	0.316610068
Otu0079	0.189383432	0.093941206	0.295561384	-0.337816758	0.375447045	0.627881731	0.142665752	0.114906039
Otu0004	0.173056785	-0.050826247	0.07331228	-0.112522061	0.418704022	0.793446998	0.721903979	0.609230918
Otu0076	0.193879626	0.238038983	0.038218767	-0.096447481	0.364003145	0.213698198	0.852945702	0.661549851
Otu0164	-0.192120946	0.040354379	-0.121946442	0.306827657	0.368455026	0.835353686	0.552881432	0.154431127
Otu0260	NA	0.113993669	NA	-0.111349246	NA	0.555997709	NA	0.612990068
Otu0003	0.199424696	-0.078747388	0.49600781	-0.111402105	0.350172659	0.684709058	0.009965324	0.612820435
